# Supplementary material for: Modeling of the Progressive Degradation of the Nigrostriatal Dopaminergic System in Mice to Study the Mechanisms of Neurodegeneration and Neuroplasticity in Parkinson’s Disease
Source: Int J Mol Sci. 2022 Dec 30;24(1):683. doi: 10.3390/ijms24010683 (PMC9820573; doi:10.3390/ijms24010683)
Supplement: Supplementary file 1 [file ijms-24-00683-s001.zip]

Archive with 1 entries (1 files):
- ijms-2069532-supplementary.pdf
